# Supplementary material for: Penicillin Allergy, Really?—A Cross-Sectional Mixed-Methods Study in Baden-Württemberg, Germany, to Explore General Practitioner Perspectives on Delabeling Potential in Primary Care
Source: Antibiotics (Basel). 2026 Apr 15;15(4):399. doi: 10.3390/antibiotics15040399 (PMC13114247; doi:10.3390/antibiotics15040399)
Supplement: Supplementary file 1 [file antibiotics-15-00399-s001.zip]

Archive with 1 entries (1 files):
- antibiotics-4228294-supplementary.pdf
